# Supplementary material for: Effects of physical exercise training on nocturnal symptoms in asthma: Systematic review
Source: PLoS One. 2018 Oct 22;13(10):e0204953. doi: 10.1371/journal.pone.0204953 (PMC6197640; doi:10.1371/journal.pone.0204953)
Supplement: S1 Table — (XLSX) [file pone.0204953.s002.xlsx]

## Sheet: data extraction table
Authors	Publication year	Journal	Type of intervention/ interventions	Comparison groups	Protocol duration	Frequency and duration of sessions	Study design	Study outcomes	sample size	Sex (F/M)	Age (years)	Body mass index (BMI) (kg/m2)	Medications (% of sample)	General asthma symptoms	Nocturnal symptoms assessment tool	Study conclusion	FEV1 (%pred)	FEV1/FVC (%pred)	Peak Expiratory Flow (PEF)	Maximum oxygen uptake (VO2max )	Inflammatory markers	dyspnea	6min- walk test
Dogra S Jamnik V Baker J	2010	Journal of Asthma	Unsupervised exercise programs (aerobic exercise, strength training and stretching)	Physical exercise and control	12wk	Physical exercise: 30min, 5x/wk Control: no exercise	Quasi-experimental	Lung function, ACQ, mini-AQLQ and aerobic fitness	Physical exercise: 12 Control: 12	Physical exercise: 9/3 Control: 9/3	Physical exercise: 31.2±4.2 Control: 34.0±3.4	Physical exercise: 23.2±0.9 Control: 24.4±1.1	Physical exercise: - Prescribed preventive medicine: 83% of the sample - Prescribed rescue medicine: 100% of the sample Control: - Prescribed preventive medicine: 75% of the sample - Prescribed rescue medicine: 100% of the sample The data of the follow-up period is not reported	Physical exercise: ACQ score from 0.99 ±0.11 to 0.64±0.15 and mini-AQLQ score from 5.65±0.23 to 5.98±0.23 Control: No differences in ACQ score (from 1.06 ±0.10 to 0.80±0.14) and mini-AQLQ score (from 5.79±0.15 to 5.90±0.17) There is no between groups difference in ACQ and mini-AQLQ scores.	ACQ and mini-AQLQ	Adherence to the exercise program was poor. Asthma control, asthma related quality-of-life, lung function and aerobic fitness did not change relative to controls. Supervised physical exercise may be required to improve these parameters.	no data	Physical exercise: from 80.3 ±1.8 to 81.2±2.2 Control: from 82.6 ±2.2 to 80.2±2.11 Intra-group analysys not presented No between groups difference	No data	Physical exercise: from 2.9±0.3 l/min to 2.8±0.3 l/min Control: from 2.7 l/min±0.3 to 2.8±0.3 l/min Intra-group analysis not presented No between groups difference	no data	No data	No data
Dogra S Kuk JL Baker J Jamnik V	2011	European Respiratory Journal	Supervised physical exercise (aerobic, strength and stretch training)	Physical exercise and control	12wk	Physical exercise: 1h, 3x/wk Control: no exercise	Quasi-experimental	Lung function, ACQ, mini-AQLQ and aerobic fitness	Physical exercise: 18 Control: 12	Physical exercise: 13/5 Control: 9/3	Physical exercise: 34.2±3.2 Control: 34.0±3.4	Physical exercise: 25.8±0.9 Control: 24.4±1.1	Physical exercise: - Prescribed preventive medicine: 61% - Prescribed rescue medicine: 89% Control: - Prescribed preventive medicine: 75% - Prescribed rescue medicine: 100% The data of the follow-up period is not reported	Physical exercise: ACQ score from 1.37 ±0.21 to 0.95±0.11 and mini-AQLQ score from 5.01±0.21 to 5.84±0.17 Control: ACQ score from 1.06 ±0.10 to 0.80±0.14 and mini-AQLQ score from 5.79±0.15 to 5.90±0.17 There is no between groups difference in ACQ and mini-AQLQ scores.	ACQ and mini-AQLQ	12-week supervised exercise intervention led to improvements in asthma control and quality of life in partially controlled asthmatics. Exercise intervention can improve asthma control.	Physical exercise: from 84.5±2.8 to 81.3±3.7 Control: from 84.4±4.7 to 85.5±4.2 Intra-group analysys not presented No difference between groups	Supervised physical exercise: from 80.2 ±2.1 to 78.5±2.26 Control: from 82.6 ±2.2 to 80.2±2.1 Intra-group analysis not presented No difference between groups	No data	Physical exercise: from 2.6 ±0.2 l/min to 2.9±0.2l/min Control: from 2.7 ±0.3 l/min to 2.8±0.3 l/min Intra-group analysis not presented No difference between groups	no data	No data	No data
Gomes ELFD Carvalho CRF Peixoto-Souza FS Teixeira-Carvalho EF Mendonca JFB Stirbulov R Sampaio LMM Costa D	2015	PLoS ONE	Active video game vs treadmill (both supervised aerobic training)	Active video game and treadmill	8wk	Video game and treadmill: 40min, 2x/wk	Randomized controlled trial	ACQ, exhaled nitric oxide levels (FeNO), aerobic fitness and lung function.	Video game: 13 Treadmill: 13	Video game: 4/9 Treadmill: 5/8	Video game: 7.5±1.9 Treadmill: 8.0±2.0	Video game: 15.4±3.4 Treadmill: 16.44±3.04	Budesonide and β2-agonists: 100% of the sample No changes in medication throughout the study period	Video-game: ACQ score from 1.71 (0.8-2.7) to 0.3(0-0.6) Treadmill: ACQ score from 1.16 (0.6-1.7) to 0.3(0.1-0.5) There is no between groups difference in ACQ and mini-AQLQ scores.	ACQ	The present findings strongly suggest that aerobic training promoted by an active video game had a positive impact on children with asthma in terms of clinical control, improvementin their exercise capacity and a reductionin pulmonary inflammation.	Video-game: from 73.0±13.0 to 86.5±18.1 (p=0.06) Treadmill: from 76.4±16.2 to 79.7±13.4 (p=0.42) Between-group analysis not presented	Video-game: from 83.5±16.8 to 90.2±10.81 (p=0.07) Treadmill: from 84.5±9.5 to 85.0±9.4 (p=0.16) Between-group analysis not presented	No data	Video-game: from 36.6±5.9ml/kg/min to 41.2±4.8ml/kg/min (p<0.05) Treadmill: from 37.7±4.7ml/kg/min to 45.7±5.0ml/kg/min (p<0.05) No difference between groups	Exhaled fraction of nitric oxide (FeNO) Video-game: from 35.5±19.7ppb to 23.3±10.9ppb (p=0.04) Treadmill: from 31.7±15.7ppb to 29.3±21.5 ppb (p=0.64) Between-group analysis not presented	No data	No data
Haines MS Danny H	2013	American Journal of Health Education	Unsupervised physical exercise (type not specified). Participants received lessons to increase exercise and the changes in physical activity were closely monitored.	Physical exercise (pre and post)	6wk	At least 30min of 5-7 physical activities/wk	Non-experimental	FVC, asthma control	Physical exercise:10	Physical exercise:4/6	Physical exercise: 9.3±1.5	No data		Score of asthma incidences per week from 1.9 ±1.0 to 1.2 ±0.4	Authors created questionnaire	Increase in physical activity participation reduced asthmatic symptoms and number of emergency visits.	No data	No data	No data	No data	No data	No data	No data
Hallstrand TA Bates PW Schoene RB	2000	Chest	Supervised physical exercise (aerobic training)	Physical exercise in asthma and healthy	10wk	30min, 3x/wk	Non-experimental	Aerobic fitness and lung function.	Asthmatics: 5 Healthy: 5	Asthmatics: 5/0 Healthy: 4/1	Asthmatics: 28.8 Healthy: 31	No data	Asthmatics: - short acting β2-agonists were used on average of 2.8 times per week. No changes in medication throughout the study period	No changes in asthma symptom scores after exercise program	Symptoms diary	Ten weeks of exercise training improves aerobic fitness in asthmatics and healthy. In mild asthmatics exercise training also improved ventilatory capacity and decreased hyperpnea of exercise.	Asthmatics: from 97.0±6.4 to 97.8±8.8 (p=0.63) Healthy: from 112.2from 97.0±6.4 to 97.8±8.8 (p=0.63)13.6 to 111.8±13.7 (p=0.77)	No data	No data	Asthmatics: from 22.7±4.7 ml/kg/min to 25.3±4.7 mL/kg/min (p=0.01) Healthy: from 22.9±4.3 ml/kg/min to 27.9±5.4 mL/kg/min (p = 0.03)	No data	Index at VO2max Asthmatics: from 0.7±0.1 to 0.6±0.1 (p=0.03) Healthy: from 0.5±0.2 to 0.6±0.1 (p = 0.02)	No data
Moreira A Delgado L Haahtela T Fonseca J Moreira P Lopes C Mota J Santos P Rytila P Castel-Branco MG	2008	European Respiratory Journal	Supervised physical exercise (aerobic training)	Physical exercise and control	12wk	Physical exercise: 50min, 2x/wk Control: no exercise	Randomized controlled trial	Inflammation markers, lung function, bronchial responsiveness to methacholine and asthma symptoms	Physical exercise: 17 Control: 17	Physical exercise: 6/11 Control: 8/9	Physical exercise: 12.9±3.4 Control: 12.5±3.5	No data	Physical exercise: - short-acting β2-agonists: 90% of the sample - long-acting β2-agonists: 41% of the sample - Leukotriene antagonist: 18% of the sample Immunotherapy 71% of the sample - Corticosteroid dosage: 100% Control: - short-acting β2-agonists: 100% of the sample - long-acting β2-agonists: 88% of the sample - Leukotriene antagonist: 35% of the sample Immunotherapy: 47% of the sample - Cor…	Physical exercise: ΔPAQLQ score 0.6(0.3-1.0) (p=0.001) Control: ΔPAQLQ score 0.5(0.0-0.9) (p=0.035) There is no between groups difference in PAQLQ	PAQLQ	Training did not increase inflammation in children with persistent asthma.	Physical exercise: Δ=1.7(-3.0-6.4) (p=NS) Control: Δ=4.1(-0.2-8.5) (p=NS) No difference between groups	No data	Physical exercise: ΔPEF-2.8(-6.2-0.5)%(p=NS) Control: ΔPEF-5.0(-10.4-0.3)% (p=NS) No difference between groups	No data	Physical exercise: - ΔExhaled fraction of nitric oxide: -5.8(-18.5-6.9) ppb (p=NS) - ΔSerum C-reactive protein: -0.06 (-0.20-0.07) mg/dl (p=NS) - ΔSerum eosinophil cationic protein: 8.9(-3.2-21.1)μg/l (p=NS) Control: - ΔExhaled fraction of nitric oxide: -17.9(-31.8- -4.0) ppb (p=0.015) - ΔSerum C-reactive protein: -0.01 (-0.04-0.02) mg/dl (p=NS) - ΔSerum eosinophil cationic protein: 11.5(-5.9-28.…	No data	No data
Scott HA Gibson PG Garg ML Pretto JJ Morgan PJ Callister R Wood LG	2015	Respirology	Partially supervised physical exercise (aerobic and strength training) and diet	Physical exercise, physical exercise+diet and diet	10wk	Physical exercise: 1h, 3x/wk (supervised 1/wk) Physical exercise+diet: 1h, 3x/wk (supervised 1/wk) + reduction in food intake during study period (10wk) Diet: reduction in food intake during study period (10wk)	Randomized controlled trial	Weight loss and fat loss, asthma control, asthma related quality of life and lung function	Physical exercise: 10 Physical exercise+diet: 13 Diet: 15	Physical exercise: 5/5 Physical exercise+diet: 7/6 Diet: 8/7	From total sample (n=38): 40.3±13.4 Data per group not presented	From total sample (n=38): 33.6±3.5 Data per group not presented	No data	ACQ and AQLQ scores from total sample (n=38) ACQ: 1.2±0.6 AQLQ: 15.8(5.0-6.3) Scores per group not presented	ACQ and AQLQ	Individuals with more severe asthma are more successful in achieving weight loss.	Baseline values from total sample (n=38): 81.8±17.2 Data per group not presented	Baseline values from total sample (n=38): 71.6(63.9-78.1) Data per group not presented	No data	No data	No data	No data	No data
Scott HA Gibson PG Garg ML Pretto JJ Morgan PJ Callister R Wood LG	2013	Clinical & Experimental Allergy	Partially supervised physical exercise (aerobic and strength training) and diet	Physical exercise, physical exercise+diet and diet	10wk	Physical exercise: 1h, 3x/wk (supervised 1/wk) Physical exercise+diet: 1h, 3x/wk (supervised 1/wk) + reduction in food intake during study period (10wk) Diet: reduction in food intake during study period (10wk)	Randomized controlled trial	Weight loss, asthma control, asthma related quality of life, lung function and inflammatory markers	Physical exercise: 10 Physical exercise+diet: 13 Diet: 15	Physical exercise: 5/5 Physical exercise+diet: 7/6 Diet: 8/7	Physical exercise: 42.2±11.5 Physical exercise+diet: 33.9±11.5 Diet: 44.7±14.7	Physical exercise: 32.8±2.5 Physical exercise+diet: 32.7±3.4 Diet: 34.7±4.0	No data	Physical exercise: ΔACQ score -0.3±0.5 (p=NS) and ΔAQLQ score 0.5(0.0-0.8) (p≤0.05) Physical exercise+diet: ΔACQ score -0.5±0.7 (p≤0.05)) and ΔAQLQ score 0.5(0.11.0) (p≤0.01) Diet: ΔACQ score -0.6±0.5 (p≤0.001) and ΔAQLQ score 0.9(0.4-1.3) (p≤0.01)	ACQ and mini-AQLQ	Weight-loss goal of 5-10% can be recommended to assist in the clinical management of overweight and obese adults with asthma.	Baseline values Physical exercise: 87.7±16.0 Physical exercise+diet: 78.4±16.8 Diet: 80.8±18.5	Physical exercise: Δ=0.1(-0.0-0.3) Physical exercise+diet: Δ=-0.7(-3.6-0.7) Diet: Δ=-0.5(-2.3-3.0)		No data	Physical exercise: - ΔSerum C-reactive protein: -0.7 (-1.1-0.0) mg/dl - ΔInterleukin 6: 0.2(-0.1-0.3) pg/ml Physical exercise+diet: - ΔSerum C-reactive protein: -0.7 (-1.1-0.0) mg/dl - ΔInterleukin 6: 0.2(-0.1-0.3) pg/ml Diet: - ΔSerum C-reactive protein: -0.7 (-1.1-0.0) mg/dl - ΔInterleukin 6: 0.2(-0.1-0.3) pg/ml	No data	No data
Turk Y van Huisstede A Franssen FME Hiemstra PS Rudolphus A Taube C Braunstahl GJ	2017	Journal Cardiopulmonary Rehabilitation and Prevention	Supervised physical exercise (aerobic and strength training)	Physical acitvity in obese and non obese asthmatics	12wk	1h, 3x/wk	Non-experimental	Asthma control, exercise tolerance and lung function	Non-obese asthmatics: 35 Obese asthmatics: 19	Non-obese asthmatics: 19/16 Obese asthmatics: 14/5	Non-obese asthmatics: 41.0±10.0 Obese asthmatics: 42.9±7.3	Non-obese asthmatics: 24.9±3.1 Obese asthmatics: 34.7±4.1	All asthmatics where in use of corticosteroids. The paper report the percentage of subjects using long and short-acting β2-agonists from 112 asthmatics . However only 54 asthmatics had the nocturnal asthma symptoms information and were included in our study. The medication data from this sub-sample was not retrieve from the authors. The data of the follow-up period is not reported	Non-obese asthmatics: ΔACQ score -0.7±1.2 (p=0.003) Obese asthmatics: ΔACQ score -0.7±0.9 (p=0.004)	ACQ	Physical exercise training is feasible in obese patients with asthma and they benefit as much as nonobese patients with asthma. Patients with more severe asthma seem to benefit most from physical exercise training.	Data from sample included in our study was not retrieve from the authors	Data from sample included in our study was not retrieve from the authors	No data	No data	No data	Data from sample included in our study was not retrieve from the authors	Data from sample included in our study was not retrieve from the authors
Weisgerber M Guill M Weisgerber JM Butler H	2003	Journal of Asthma	Supervised physical exercise (swim classes - aerobic training)	Physical exercise and control	4-6wk	Physical exercise: 45min, 2x/wk Control: no exercise	Randomized controlled trial	Lung function and asthma symptoms	Physical exercise: 5 Control: 3	Physical exercise: 2/3 Control: 2/1	Physical exercise:8.4±1.5 Control: 7.3±0.6	Physical exercise:20.2±4.0 Control: 17.0±3.3	Physical exercise: - short-acting β2-agonists: 80% of the sample - long-acting β2-agonists: 60% of the sample - Leukotriene antagonist: 60% of the sample - Corticosteroid: 20% of the sample Control: - short-acting β2-agonists: 100% of the sample - long-acting β2-agonists: 33% of the sample - Leukotriene antagonist: 33% of the sample - Corticosteroid: 67% of the sample No changes in rescue inhaler…	Physical exercise: ΔSymptom questionnarie score 0.8±2.0 Control: ΔSymptom questionnarie score 0.0±3.0	Authors created questionnaire	Swimming lessons did not produce a significant changes in asthma symptoms or pulmonary function in children.	Physical exercise: Δ=4.2±9.8 Control: Δ=2.6±7.4	No data	Physical exercise: Δ=-11.2±21.2 Control: Δ=-11.6±15.4	No data	No data	No data	No data
Westergren T Fegran L Nilsen T Haraldstad K Kittang OB Berntsen S	2016	BMJ Open	Supervised physical exercise (games - aerobic training)	Physical exercise (pre and post)	6wk	1h, 2x/wk	Non-experimental	Aerobic fitness, asthma related quality of life and asthma control (ACQ)	Physical exercise:6	Physical exercise:2/4	Physical exercise: 10.5(10-12)	No data	- β2-agonists: 100% - Corticosteroids: 83% The data of the follow-up period is not reported	ACQ baseline: 0.7 (0.4-1.0) (post intervention results not show in the paper) PAQLQ baseline: 6.3 (5.0-6.9) PAQLQ post intervention: mean score post intervention not show, only the following information: Five children increased, and one maintained, their PAQLQ score postintervention testing ranging from 5.9 to 6.9. Three children (both girls) increased with ≥0.5	ACQ and PAQLQ	The exercise training based in games had a high attendance rate; the children perceived their asthma and fitness had improved.	Baseline: 78.0 (74.0-87.0)	No data	No data	Physical exercise: baseline ranged from 24.7 to 56.7 ml/kg/min. After training ranged from 31.6 to 57.9 ml/kg/min. Authors report that 3 children increased their VO2max, but intra-group analysis is not presented	no data	No data	No data
Data are reported as mean ± SD or median (min-max). NS: not significant

## Sheet: abreviations
ACQ	Asthma Control Questionnaire
PAQLQ	Pediatric Asthma Quality of Life Questionnaire
AQLQ	Asthma Quality of Life Questionnaire
FEV1	forced expiratory volume in 1 second
FEV1/FVC	forced expiratory volume in 1 second forced volume capacity ratio
NS	non-significant
