# Supplementary material for: Effects of physical exercise training on nocturnal symptoms in asthma: Systematic review
Source: PLoS One. 2018 Oct 22;13(10):e0204953. doi: 10.1371/journal.pone.0204953 (PMC6197640; doi:10.1371/journal.pone.0204953)
Supplement: S2 Table — (XLSX) [file pone.0204953.s003.xlsx]

## Sheet: Gomes 2015
	Physical Exercise (Video game)
	Participant number	ACQ-1 pre	ACQ-1 post	ΔACQ-1
	1	3	1	-2		ACQ: Asthma Control Questionnaire
	2	5	0	-5		ACQ-1: On average, during the past week, how often were you woken by your asthma during the night?
	3	2	1	-1
	4	0	0	0
	5	0	0	0
	6	2	0	-2
	7	0	0	0
	8	1	0	-1
	9	2	0	-2
	10	3	0	-3
	11	0	0	0
	12	2	0	-2
	13	1	0	-1
	14	1	0	-1
	average	1.57143	0.142857	-1.42857
	SD	1.45255	0.363137	1.39859
	Physical exercise (Treadmill)
	Participant number	ACQ-1 pre	ACQ-1 post	ΔACQ-1
	1	0	0	0
	2	0	0	0
	3	2	1	-1
	4	1	0	-1
	5	2	0	-2
	6	3	0	-3
	7	2	1	-1
	8	0	0	0
	9	1	0	-1
	10	0	0	0
	11	0	0	0
	12	1	0	-1
	13	0	0	0
	average	0.923077	0.153846	-0.769231
	SD	1.03775	0.375534	0.926809

## Sheet: Haines 2013
	Nocturnal symptoms described in the paper. Data available in: Haines MS, Kim DH. A Study of the Effects of Physical Activity on Asthmatic Symptoms and Obesity Risk in Elementary School-Aged Children. American Journal of Health Education. 2013;44(3):156-61.

## Sheet: Moreira 2008
	Physical Exercise
	Participant number	PAQLQ-16 pre	PAQLQ-16 post	ΔPAQLQ-16	PAQLQ-20 pre	PAQLQ-20post	ΔPAQLQ-20
	1	6	4	-2	5	6	1		PAQLQ: Pediatric Asthma Quality of Life Questionnaire
	2	7	7	0	6	7	1		PAQLQ-16: How often did your asthma wake you up during the night during the past week?
	3	7	7	0	7	7	0		PAQLQ-20: How often did you have trouble sleeping at night because of your asthma during the past week?
	4	7	7	0	7	7	0
	5	7	7	0	7	7	0
	6	5	5	0	5	5	0
	7	7	7	0	7	7	0
	8	6	7	1	7	6	-1
	9	6	6	0	5	5	0
	10	6	7	1	7	7	0
	11	6	7	1	6	6	0
	12	6	7	1	7	5	-2
	13	7	7	0	7	7	0
	14	3	3	0	4	4	0
	15
	16	7	7	0	7	6	-1
	17
	average	6.2	6.33333	0.133333	6.26667	6.13333	-0.133333
	SD	1.08233	1.29099	0.743223	1.0328	0.99043	0.743223
	Control
	Participant number	PAQLQ-16 pre	PAQLQ-16 post	ΔPAQLQ-16	PAQLQ-20 pre	PAQLQ-20post	ΔPAQLQ-20
	1	7	7	0	7	7	0
	2	7	7	0	7	7	0
	3	1	7	6	7	4	-3
	4	7	7	0	7	7	0
	5
	6	7	7	0	7	7	0
	7	7	7	0	7	7	0
	8	6	7	1	7	7	0
	9	7	7	0	7	7	0
	10	7	6	-1	2	6	4
	11	7	7	0	7	7	0
	12	2	2	0	2	2	0
	13	7	7	0	7	7	0
	14	7	7	0	7	6	-1
	15	2	5	3	5	4	-1
	16	7	5	-2	6	7	1
	17
	average	5.86667	6.33333	0.466667	6.13333	6.13333	0
	SD	2.19957	1.39728	1.84649	1.76743	1.55226	1.41421

## Sheet: Weisgerber 2003
	Nocturnal symptoms described in the paper. Data available in: Weisgerber MC, Guill M, Weisgerber JM, Butler H. Benefits of swimming in asthma: effect of a session of swimming lessons on symptoms and PFTs with review of the literature. J Asthma. 2003;40(5):453-64.

## Sheet: Westergren 2016
	Physical Exercise
	Participant number	ACQ-1 pre	ACQ-1 post	ΔACQ-1	PAQLQ-16 pre	PAQLQ-16 post	ΔPAQLQ-16	PAQLQ-20 pre	PAQLQ-20post	ΔPAQLQ-20
	1	0	0	0	7	7	0	7	7	0		ACQ: Asthma Control Questionnaire
	2	0	0	0	7	6	-1	7	6	-1		ACQ-1: On average, during the past week, how often were you woken by your asthma during the night?
	3	0	1	1	7	6	-1	7	6	-1		PAQLQ: Pediatric Asthma Quality of Life Questionnaire
	4	0	0	0	7	7	0	7	7	0		PAQLQ-16: How often did your asthma wake you up during the night during the past week?
	5	0	0	0	7	7	0	7	7	0		PAQLQ-20: How often did you have trouble sleeping at night because of your asthma during the past week?
	6	1	0	-1	7	7	0	7	7	0
	average	0.166667	0.166667	0	7	6.66667	-0.333333	7	6.66667	-0.333333
	SD	0.408248	0.408248	0.632456	0	0.516398	0.516398	0	0.516398	0.516398

## Sheet: Dogra 2010
	Physical Exercise (unsupervised)
	Participant number	ACQ1 pre	ACQ1 post	ΔACQ1	mini-AQLQ8 pre	mini-AQLQ8 post	Δmini-AQLQ8
	1	1	1	0	6	6	0		ACQ: Asthma Control Questionnaire
	2	1	2	1	6	5	-1		ACQ-1: On average, during the past week, how often were you woken by your asthma during the night?
	3	0	0	0	7	7	0		Δmini-AQLQ: mini- Asthma Quality of Life Questionnaire
	4	1	0	-1	4	6	2		mini-AQLQ-8: Have difficulty getting a good night's sleep as a result of your asthma
	5	1	1	0	6	5	-1
	6	0	0	0	7	7	0
	7	0	2	2	7	5	-2
	8	0	1	1	7	7	0
	9	0	0	0	6	7	1
	10	0	0	0	7	7	0
	11	0	1	1	7	6	-1
	12	0	0	0	7	7	0
	average	0.333333	0.666667	0.333333	6.41667	6.25	-0.166667
	SD	0.480384	0.767948	0.751068	1.97744	1.92154	0.987096
	Control
	Participant number	ACQ1 pre	ACQ1 post	ΔACQ1	mini-AQLQ8 pre	mini-AQLQ8 post	Δmini-AQLQ8
	1	1	1	0	6	6	0
	2	1	2	1	6	5	-1
	3	0	0	0	7	7	0
	4	1	0	-1	4	6	2
	5	1	1	0	6	5	-1
	6	0	0	0	7	7	0
	7	0	2	2	7	5	-2
	8	1	0	-1	6	7	1
	9	0	0	0	7	7	0
	10	0	0	0	7	7	0
	11	0	0	0	6	7	1
	12	1	1	0	7	7	0
	average	0.5	0.583333	0.0833333	6.33333	6.33333	0
	SD	0.518875	0.77625	0.759555	1.95133	1.95133	1

## Sheet: Dogra 2011
	Physical Exercise
	Participant number	ACQ1 pre	ACQ1 post	ΔACQ1	ACQ1 post additional unsupervised exercise period	ΔACQ1 (changes from supervised exercise period to unsupervised exercise period)	mini-AQLQ8 pre	mini-AQLQ8 post	Δmini-AQLQ8	mini-AQLQ8 post additional unsupervised exercise period	Δmini-AQLQ8 (changes from supervised exercise period to unsupervised exercise period)
	1	2	0	-2	3	3	5	7	2	4	-3		ACQ: Asthma Control Questionnaire
	2	0	0	0	0	0	6	7	1	7	0		ACQ-1: On average, during the past week, how often were you woken by your asthma during the night?
	3	0	1	1	0	-1	7	7	0	7	0		Δmini-AQLQ: mini- Asthma Quality of Life Questionnaire
	4	0	0	0	0	0	6	7	1	7	0		mini-AQLQ-8: Have difficulty getting a good night's sleep as a result of your asthma
	5	0	0	0	0	0	7	7	0	7	0
	6	0	0	0	0	0	7	7	0	7	0
	7	1	0	-1			6	7	1
	8	0	0	0	0	0	6	7	1	7	0
	9	2	0	-2	1	1	4	7	3	7	0
	10	1	2	1	0	-2	5	4	-1	7	3
	11	1	0	-1	0	0	5	7	2	7	0
	12	2	0	-2	0	0	2	6	4	7	1
	13	0	0	0	1	1	4	4	0	3	-1
	14	1	0	-1	1	1	5	7	2	6	-1
	15	0	0	0	0	0	7	7	0	7	0
	16	1	0	-1	0	0	6	7	1	7	0
	17	2	1	-1	1	0	4	4	0	6	2
	18	0	0	0	0	0	7	7	0	7	0
	average	0.722222	0.222222	-0.5	0.411765	0.176471	5.5	6.44444	0.944444	6.47059	0.0588235
	SD	0.826442	0.548319	0.923548	0.795206	1.0146	1.38267	1.14903	1.25895	1.17886	1.24853
	Control
	Participant number	ACQ1 pre	ACQ1 post	ΔACQ1	mini-AQLQ8 pre	mini-AQLQ8 post	Δmini-AQLQ8
	1	1	1	0	6	6	0
	2	1	2	1	6	5	-1
	3	0	0	0	7	7	0
	4	1	0	-1	4	6	2
	5	1	1	0	6	5	-1
	6	0	0	0	7	7	0
	7	0	2	2	7	5	-2
	8	1	0	-1	6	7	1
	9	0	0	0	7	7	0
	10	0	0	0	7	7	0
	11	0	0	0	6	7	1
	12	1	1	0	7	7	0
	average	0.5	0.583333	0.0833333	6.33333	6.33333	0
	SD	0.518875	0.77625	0.759555	1.95133	1.95133	1

## Sheet: Hallstrand 1999
	Nocturnal symptoms data not available

## Sheet: Scott 2013 and 2015
	Physical Exercise
	Participant number	ACQ-1 pre	ACQ-1 post	ΔACQ-1	AQLQ-24 pre	AQLQ-24 post	ΔAQLQ-24	AQLQ-29 pre	AQLQ-29 post	ΔAQLQ-29
	1	1	2	1	5	5	0	5	6	1		ACQ: Asthma Control Questionnaire
	2	0	0	0	7	7	0	7	7	0		ACQ-1: On average, during the past week, how often were you woken by your asthma during the night?
	3	1	1	0	6	7	1	5	7	2		AQLQ: Asthma Quality of Life Questionnaire
	4	0	0	0	7	7	0	7	7	0		AQLQ-24: How often during the past two weeks have you been woken at night by your asthma?
	5	0	0	0	7	7	0	7	7	0		AQLQ-29: How often during the past two weeks has your asthma interfered with getting a good night's sleep?
	6	3	1	-2	5	3	-2	5	3	-2
	7	1	0	-1	4	7	3	4	7	3
	8	0	0	0	7	7	0	7	7	0
	9	0	0	0	7	7	0	7	7	0
	10	1	0	-1	6	7	1	6	7	1
	average	0.7	0.4	-0.3	6.1	6.4	0.3	6	6.5	0.5
	SD	0.948683	0.699206	0.823273	1.1005	1.3499	1.25167	1.1547	1.2693	1.35401
	Physical Exercise and diet
	Participant number	ACQ-1 pre	ACQ-1 post	ΔACQ-1	AQLQ-24 pre	AQLQ-24 post	ΔAQLQ-24	AQLQ-29 pre	AQLQ-29 post	ΔAQLQ-29
	1	1	0	-1	5	7	2	6	7	1
	2	0	0	0	7	7	0	7	7	0
	3	0	0	0	7	7	0	7	7	0
	4	1	2	1	2	2	0	3	4	1
	5	0	0	0	7	7	0	6	6	0
	6	0	0	0	6	6	0	6	7	1
	7	1	1	0	5	5	0	5	6	1
	8	1	0	-1	7	7	0	7	7	0
	9	3	0	-3	4	6	2	4	6	2
	10	3	1	-2	4	6	2	5	7	2
	11	0	0	0	6	7	1	7	7	0
	12	0	0	0	5	7	2	6	7	1
	average	0.833333	0.333333	-0.5	5.41667	6.16667	0.75	5.75	6.5	0.75
	SD	1.11464	0.651339	1.08711	1.56428	1.4668	0.965307	1.28806	0.904534	0.753778
	Diet
	Participant number	ACQ-1 pre	ACQ-1 post	ΔACQ-1	AQLQ-24 pre	AQLQ-24 post	ΔAQLQ-24	AQLQ-29 pre	AQLQ-29 post	ΔAQLQ-29
	1	0	0	0	7	7	0	7	7	0
	2	0	0	0	7	7	0	6	6	0
	3	0	1	1	7	6	-1	7	4	-3
	4	0	0	0	7	7	0	6	7	1
	5	0	0	0	7	7	0	7	7	0
	6	1	0	-1	6	7	1	6	7	1
	7	1	1	0	6	6	0	6	6	0
	8	0	0	0	7	7	0	7	7	0
	9	0	0	0	7	7	0	7	7	0
	10	2	0	-2	4	7	3	5	7	2
	11	0	0	0	7	7	0	7	7	0
	12	0	1	1	5	6	1	6	7	1
	13	1	0	-1	6	7	1	6	7	1
	14	0	0	0	7	7	0	7	7	0
	15	0	0	0	7	7	0	7	7	0
	16	0	0	0	5	7	2	6	7	1
	average	0.3125	0.1875	-0.125	6.375	6.8125	0.4375	6.4375	6.6875	0.25
	SD	0.60208	0.403113	0.718795	0.957427	0.403113	0.963933	0.629153	0.7932	1.06458

## Sheet: Turk 2017
	Non-obese
	Participant number	sex	BMI (kg/m2)	Age (years)	ACQ pre	ACQ post	ΔACQ	ACQ-1 pre	ACQ-1 post	ΔACQ-1
	1	M	23.8	32	3.5	3	-0.5	5	3	-2		BMI: Body mass index
	2	M	24.2	53	2.83	2.33	-0.5	4	2	-2		ACQ: Asthma Control Questionnaire
	3	M	24.2	33	4.5	4.67	0.17	5	5	0		ACQ-1: On average, during the past week, how often were you woken by your asthma during the night?
	4	F	26.6	47	1.5	0.8	-0.7	1	0	-1
	5	F	20	51	3.83	0.67	-3.16	3	0	-3
	6	F	25.7	55	0.83	0	-0.83	0	0	0
	7	F	19.7	49	1.8	0.6	-1.2	2	0	-2
	8	F	20.7	40	1.83	0.33	-1.5	0	0	0
	9	M	21.1	33	3.83	4.67	0.84	3	5	2
	10	F	22.2	46	4.6	3.5	-1.1	6	5	-1
	11	F	23.4	36	1	1	0	0	0	0
	12	M	23.9	44	1.16	1.16	0	0	0	0
	13	F	24.8	22	3.1	3.6	0.5	5	3	-2
	14	F	27.6	28	4	3.5	-0.5	5	2	-3
	15	F	28.3	31	0.83	0.67	-0.16	0	0	0
	16	F	28.7	45	1.9	2.6	0.7	0	0	0
	17	M	29.3	40	1.3	1	-0.3	1	1	0
	18	F	18.7	27	1.17	2.33	1.16	0	2	2
	19	M	20.6	31	4.16	4.16	0	5	5	0
	20	F	21.1	36	1.83	3.17	1.34	1	3	2
	21	M	22.8	18	2.67	0.5	-2.17	3	0	-3
	22	F	23.6	46	2.6	0.5	-2.1	3	3	0
	23	F	24.2	31	2.33	1.17	-1.16	2	0	-2
	24	F	25.3	25	2	2.3	0.3	3	3	0
	25	M	25.7	46	1.3	1.2	-0.1	1	1	0
	26	F	25.8	42	2.17	1.5	-0.67	0	0	0
	27	M	26.6	52	3.67	4.17	0.5	3	3	0
	28	M	26.8	51	3	0.3	-2.7	1	0	-1
	29	M	26.9	52	5.5	1	-4.5	5	0	-5
	30	M	27	49	1	0.7	-0.3	1	1	0
	31	M	27.1	51	2.5	2.33	-0.17	2	3	1
	32	M	28.4	42	1.16	0.5	-0.66	1	0	-1
	33	F	29.1	45	1	0.5	-1.5	0	0	0
	34	F	29.6	55	2.83	1.67	-1.16	2	1	-1
	35	M	29.7	50	1	0.16	-0.84	0	0	0
	average		24.9486	40.9714	2.40657	1.77886		2.08571	1.45714	-0.628571
	SD		3.05337	10.0185	1.25171	1.39603		1.90295	1.72946	1.47524
	Obese
	Participant number	sex	BMI (kg/m2)	Age (years)	ACQ pre	ACQ post	ΔACQ	ACQ-1 pre	ACQ-1 post	ΔACQ-1
	1	M	32	51	3.83	3.67	-0.16	3	2	-1
	2	M	36.7	34	3.83	4.17	0.34	6	1	-5
	3	F	30.1	48	4	3.6	-0.4	5	5	0
	4	F	34.2	54	4	1.6	-2.4	3	3	0
	5	M	35	41	1.25	0.5	-0.75	1	0	-1
	6	F	35.5	41	1	0.3	-0.7	0	0	0
	7	M	36.8	44	2.17	0.33	-1.84	3	1	-2
	8	F	30	39	1.16	2.16	1	2	3	1
	9	F	30.3	43	3.17	1.33	-1.84	4	2	-2
	10	F	31.1	33	1.33	0.16	-1.17	0	0	0
	11	F	31.8	50	2	2.17	0.17	0	2	2
	12	F	32.1	39	2.17	1.83	-0.34	1	1	0
	13	F	32.7	25	3.8	2.7	-1.1	3	2	-1
	14	F	33	39	1.8	0.8	-1	1	0	-1
	15	M	33.2	48	1.8	0.2	-1.6	0	0	0
	16	F	36.1	40	2.33	2	-0.33	1	4	3
	17	F	36.1	53	4.17	3.83	-0.34	5	4	-1
	18	F	44.4	42	5.33	3.33	-2	6	4	-2
	19	F	45.5	53	1.7	2.5	0.8	2	0	-2
	average		34.5579	43	2.67579	1.95684	-0.718947	2.42105	1.78947	-0.631579
	SD		4.17276	7.45513	1.24565	1.30922	0.923722	1.98191	1.6085	1.66102
